# Supplementary material for: Ivabradine induces RAD51 degradation, potentiating PARP inhibitor efficacy in non-germline BRCA pathogenic variant triple-negative breast cancer
Source: J Transl Med. 2025 Aug 5;23:860. doi: 10.1186/s12967-025-06902-8 (PMC12323259; doi:10.1186/s12967-025-06902-8)
Supplement: Supplementary file 2 — Supplementary Material 2 [file 12967_2025_6902_MOESM2_ESM.xlsx]

## Sheet: 工作表1
Table S2 The dataset of ATF6 target genes
STANDARD_NAME	ATF6_TARGET_GENES
SYSTEMATIC_NAME	M29894
COLLECTION	C3:TFT:GTRD
MSIGDB_URL	https://www.gsea-msigdb.org/gsea/msigdb/human/geneset/ATF6_TARGET_GENES
NAMESPACE	Human_Ensembl_Gene_ID
DESCRIPTION_BRIEF	Genes containing one or more binding sites for UniProt:P18850 (ATF6) in their promoter regions (TSS -1000,+100 bp) as identified by GTRD version 20.06 ChIP-seq harmonization.
DESCRIPTION_FULL
PMID	30445619
GEOID
AUTHORS	Yevshin I,Sharipov R,Kolmykov S,Kondrakhin Y,Kolpakov F
CONTRIBUTOR	Anthony Castanza
CONTRIBUTOR_ORG	MSigDB Team
EXACT_SOURCE	P18850
Source ID	Gene ID	Gene symbol
ENSG00000001167	4800	NFYA
ENSG00000001626	1080	CFTR
ENSG00000001629	54467	ANKIB1
ENSG00000001631	889	KRIT1
ENSG00000002016	5893	RAD52
ENSG00000002822	8379	MAD1L1
ENSG00000005073	3207	HOXA11
ENSG00000006625	79017	GGCT
ENSG00000006837	51265	CDKL3
ENSG00000007080	115098	CCDC124
ENSG00000007384	64285	RHBDF1
ENSG00000008838	9862	MED24
ENSG00000009954	9031	BAZ1B
ENSG00000010270	83930	STARD3NL
ENSG00000011052	654364	NME1-NME2
ENSG00000011143	54903	MKS1
ENSG00000011198	51099	ABHD5
ENSG00000011304	5725	PTBP1
ENSG00000011426	54443	ANLN
ENSG00000012048	672	BRCA1
ENSG00000012822	57658	CALCOCO1
ENSG00000013275	5704	PSMC4
ENSG00000013441	1195	CLK1
ENSG00000014123	23376	UFL1
ENSG00000014919	1355	COX15
ENSG00000016864	55830	GLT8D1
ENSG00000020129	23154	NCDN
ENSG00000025434	10062	NR1H3
ENSG00000025796	11231	SEC63
ENSG00000028528	6642	SNX1
ENSG00000030066	23279	NUP160
ENSG00000033011	56052	ALG1
ENSG00000033050	10061	ABCF2
ENSG00000033100	54480	CHPF2
ENSG00000036054	55773	TBC1D23
ENSG00000036257	8452	CUL3
ENSG00000039123	23517	MTREX
ENSG00000040275	54908	SPDL1
ENSG00000041357	5685	PSMA4
ENSG00000042493	822	CAPG
ENSG00000044090	9820	CUL7
ENSG00000044574	3309	HSPA5
ENSG00000048052	9734	HDAC9
ENSG00000049130	4254	KITLG
ENSG00000051180	5888	RAD51
ENSG00000052749	23223	RRP12
ENSG00000053501	55850	USE1
ENSG00000054267	51742	ARID4B
ENSG00000058272	4659	PPP1R12A
ENSG00000060069	9150	CTDP1
ENSG00000060138	8531	YBX3
ENSG00000060237	65125	WNK1
ENSG00000061938	10188	TNK2
ENSG00000062822	5424	POLD1
ENSG00000064313	6873	TAF2
ENSG00000064607	10147	SUGP2
ENSG00000065357	1606	DGKA
ENSG00000065491	55633	TBC1D22B
ENSG00000066933	4649	MYO9A
ENSG00000067182	7132	TNFRSF1A
ENSG00000067248	54505	DHX29
ENSG00000067560	387	RHOA
ENSG00000068697	9741	LAPTM4A
ENSG00000070831	998	CDC42
ENSG00000071082	6160	RPL31
ENSG00000072310	6720	SREBF1
ENSG00000072803	23291	FBXW11
ENSG00000073050	7515	XRCC1
ENSG00000074054	23332	CLASP1
ENSG00000074603	54878	DPP8
ENSG00000075218	51512	GTSE1
ENSG00000075702	284403	WDR62
ENSG00000076043	25996	REXO2
ENSG00000076201	25930	PTPN23
ENSG00000077454	4034	LRCH4
ENSG00000078487	55063	ZCWPW1
ENSG00000079387	29843	SENP1
ENSG00000079432	23152	CIC
ENSG00000079785	1653	DDX1
ENSG00000079819	2037	EPB41L2
ENSG00000080371	23011	RAB21
ENSG00000080815	5663	PSEN1
ENSG00000081026	260425	MAGI3
ENSG00000082805	23085	ERC1
ENSG00000082898	7514	XPO1
ENSG00000083307	79977	GRHL2
ENSG00000083807	10998	SLC27A5
ENSG00000083838	55663	ZNF446
ENSG00000084444	57613	FAM234B
ENSG00000084652	200081	TXLNA
ENSG00000084693	60509	AGBL5
ENSG00000085365	9522	SCAMP1
ENSG00000085415	81929	SEH1L
ENSG00000085514	29992	PILRA
ENSG00000085552	57549	IGSF9
ENSG00000087053	8898	MTMR2
ENSG00000087076	51171	HSD17B14
ENSG00000087301	57544	TXNDC16
ENSG00000088970	55857	KIZ
ENSG00000089053	51433	ANAPC5
ENSG00000089280	2521	FUS
ENSG00000090470	10081	PDCD7
ENSG00000090674	57192	MCOLN1
ENSG00000090924	64857	PLEKHG2
ENSG00000090932	10683	DLL3
ENSG00000091490	23231	SEL1L3
ENSG00000092108	23256	SCFD1
ENSG00000092841	4637	MYL6
ENSG00000094880	8697	CDC23
ENSG00000094914	8086	AAAS
ENSG00000094916	23468	CBX5
ENSG00000095370	10044	SH2D3C
ENSG00000096384	3326	HSP90AB1
ENSG00000097021	11332	ACOT7
ENSG00000099203	11018	TMED1
ENSG00000099282	23555	TSPAN15
ENSG00000099338	57828	CATSPERG
ENSG00000099797	9524	TECR
ENSG00000099810	4507	MTAP
ENSG00000100023	23759	PPIL2
ENSG00000100060	4242	MFNG
ENSG00000100216	56993	TOMM22
ENSG00000100227	84271	POLDIP3
ENSG00000100354	23112	TNRC6B
ENSG00000100461	55147	RBM23
ENSG00000100462	10419	PRMT5
ENSG00000100650	6430	SRSF5
ENSG00000100767	89932	PAPLN
ENSG00000100784	9252	RPS6KA5
ENSG00000100813	22985	ACIN1
ENSG00000100814	57820	CCNB1IP1
ENSG00000100852	394	ARHGAP5
ENSG00000100908	51016	EMC9
ENSG00000100926	10548	TM9SF1
ENSG00000101019	55245	UQCC1
ENSG00000101391	51654	CDK5RAP1
ENSG00000102189	8411	EEA1
ENSG00000103018	80777	CYB5B
ENSG00000103067	80004	ESRP2
ENSG00000103091	79726	WDR59
ENSG00000103121	56942	CMC2
ENSG00000103152	4350	MPG
ENSG00000103495	4150	MAZ
ENSG00000103671	9325	TRIP4
ENSG00000103966	30844	EHD4
ENSG00000103978	25963	TMEM87A
ENSG00000104081	90427	BMF
ENSG00000104093	23312	DMXL2
ENSG00000104164	26258	BLOC1S6
ENSG00000104356	10940	POP1
ENSG00000104413	54845	ESRP1
ENSG00000104731	54758	KLHDC4
ENSG00000104808	27294	DHDH
ENSG00000104835	54938	SARS2
ENSG00000104886	55111	PLEKHJ1
ENSG00000104897	8175	SF3A2
ENSG00000104951	259307	IL4I1
ENSG00000104980	10469	TIMM44
ENSG00000105220	2821	GPI
ENSG00000105341	55101	DMAC2
ENSG00000105372	6223	RPS19
ENSG00000105404	10567	RABAC1
ENSG00000105467	23546	SYNGR4
ENSG00000105583	51398	WDR83OS
ENSG00000105613	22983	MAST1
ENSG00000105676	93436	ARMC6
ENSG00000105821	27000	DNAJC2
ENSG00000105855	3696	ITGB8
ENSG00000105879	79872	CBLL1
ENSG00000105974	857	CAV1
ENSG00000106028	6742	SSBP1
ENSG00000106086	84725	PLEKHA8
ENSG00000106246	26024	PTCD1
ENSG00000106336	26261	FBXO24
ENSG00000106344	55131	RBM28
ENSG00000106397	8985	PLOD3
ENSG00000106400	10467	ZNHIT1
ENSG00000106484	4232	MEST
ENSG00000106526	653857	ACTR3C
ENSG00000106541	10551	AGR2
ENSG00000106546	196	AHR
ENSG00000106609	55069	TMEM248
ENSG00000106628	5425	POLD2
ENSG00000107262	573	BAG1
ENSG00000107651	11196	SEC23IP
ENSG00000107959	10531	PITRM1
ENSG00000108061	8036	SHOC2
ENSG00000108256	57532	NUFIP2
ENSG00000108375	54894	RNF43
ENSG00000108389	9110	MTMR4
ENSG00000108395	4591	TRIM37
ENSG00000108846	8714	ABCC3
ENSG00000108883	9343	EFTUD2
ENSG00000108932	9120	SLC16A6
ENSG00000109390	4717	NDUFC1
ENSG00000109670	55294	FBXW7
ENSG00000109689	57620	STIM2
ENSG00000110031	9404	LPXN
ENSG00000110047	10938	EHD1
ENSG00000110063	28960	DCPS
ENSG00000110844	25766	PRPF40B
ENSG00000110881	41	ASIC1
ENSG00000110917	9761	MLEC
ENSG00000110921	4598	MVK
ENSG00000110925	81566	CSRNP2
ENSG00000110944	51561	IL23A
ENSG00000110958	10728	PTGES3
ENSG00000111057	3875	KRT18
ENSG00000111144	4048	LTA4H
ENSG00000111269	1389	CREBL2
ENSG00000111276	1027	CDKN1B
ENSG00000111300	80018	NAA25
ENSG00000111321	4055	LTBR
ENSG00000111358	2967	GTF2H3
ENSG00000111361	1967	EIF2B1
ENSG00000111364	57696	DDX55
ENSG00000111540	5869	RAB5B
ENSG00000111602	8914	TIMELESS
ENSG00000111641	4839	NOP2
ENSG00000111642	1108	CHD4
ENSG00000111652	50813	COPS7A
ENSG00000111653	51147	ING4
ENSG00000111752	1911	PHC1
ENSG00000111775	1337	COX6A1
ENSG00000111780
ENSG00000111912	135112	NCOA7
ENSG00000112096
ENSG00000112110	29074	MRPL18
ENSG00000112578	705	BYSL
ENSG00000112624	23506	BICRAL
ENSG00000112651	51069	MRPL2
ENSG00000112715	7422	VEGFA
ENSG00000112855	23438	HARS2
ENSG00000112983	10902	BRD8
ENSG00000112984	10112	KIF20A
ENSG00000113108	10307	APBB3
ENSG00000113141	3550	IK
ENSG00000113161	3156	HMGCR
ENSG00000113163	10087	CERT1
ENSG00000113194	23197	FAF2
ENSG00000113303	79908	BTNL8
ENSG00000113356	10622	POLR3G
ENSG00000113569	9631	NUP155
ENSG00000113593	23398	PPWD1
ENSG00000113739	8614	STC2
ENSG00000114354	10342	TFG
ENSG00000114473	84223	IQCG
ENSG00000114770	10057	ABCC5
ENSG00000115091	10096	ACTR3
ENSG00000115128	51639	SF3B6
ENSG00000115255	92840	REEP6
ENSG00000115257	54760	PCSK4
ENSG00000115268	6209	RPS15
ENSG00000115504	23301	EHBP1
ENSG00000115942	4999	ORC2
ENSG00000115944	9167	COX7A2L
ENSG00000115998	54980	C2orf42
ENSG00000116001	7072	TIA1
ENSG00000116198	9731	CEP104
ENSG00000116285	54206	ERRFI1
ENSG00000116874	10352	WARS2
ENSG00000117305	3155	HMGCL
ENSG00000117362	51107	APH1A
ENSG00000117500	50999	TMED5
ENSG00000117616	57035	RSRP1
ENSG00000117697	25936	NSL1
ENSG00000117758	23673	STX12
ENSG00000117868	57488	ESYT2
ENSG00000118162	11133	KPTN
ENSG00000118307	55259	DNAI7
ENSG00000118454	81573	ANKRD13C
ENSG00000119392	2733	GLE1
ENSG00000119559	148223	C19orf25
ENSG00000119574	84878	ZBTB45
ENSG00000119640	97	ACYP1
ENSG00000119703	79696	ZC2HC1C
ENSG00000119878	9419	CRIPT
ENSG00000119929	51076	CUTC
ENSG00000119950	4601	MXI1
ENSG00000120049	30819	KCNIP2
ENSG00000120137	79646	PANK3
ENSG00000120437	39	ACAT2
ENSG00000120438	6950	TCP1
ENSG00000120705	2107	ETF1
ENSG00000120727	51247	PAIP2
ENSG00000120742	27230	SERP1
ENSG00000120868	317	APAF1
ENSG00000121073	10237	SLC35B1
ENSG00000121774	10657	KHDRBS1
ENSG00000122008	51426	POLK
ENSG00000122218	1314	COPA
ENSG00000122406	6125	RPL5
ENSG00000122483	343099	CCDC18
ENSG00000122591	84668	HYCC1
ENSG00000122692	55234	SMU1
ENSG00000122884	5033	P4HA1
ENSG00000122965	9904	RBM19
ENSG00000123091	26994	RNF11
ENSG00000123154	84292	WDR83
ENSG00000123219	64105	CENPK
ENSG00000123297	10102	TSFM
ENSG00000123416	10376	TUBA1B
ENSG00000123562	9643	MORF4L2
ENSG00000123810	80776	B9D2
ENSG00000123815	79934	COQ8B
ENSG00000124198	10564	ARFGEF2
ENSG00000124275	4552	MTRR
ENSG00000124279	79072	FASTKD3
ENSG00000124357	55577	NAGK
ENSG00000124383	10199	MPHOSPH10
ENSG00000124422	23326	USP22
ENSG00000124564	10786	SLC17A3
ENSG00000124596	221443	OARD1
ENSG00000124614	6204	RPS10
ENSG00000124635	8970	H2BC11
ENSG00000124641	9477	MED20
ENSG00000124659	6903	TBCC
ENSG00000124789	9972	NUP153
ENSG00000125378	652	BMP4
ENSG00000125505	79143	MBOAT7
ENSG00000125611	84269	CHCHD5
ENSG00000125630	84172	POLR1B
ENSG00000125652	84266	ALKBH7
ENSG00000125657	8744	TNFSF9
ENSG00000125835	6628	SNRPB
ENSG00000125841	80023	NRSN2
ENSG00000125991	51614	ERGIC3
ENSG00000125995	140823	ROMO1
ENSG00000126215	7517	XRCC3
ENSG00000126368	9572	NR1D1
ENSG00000126432	25824	PRDX5
ENSG00000126453	83596	BCL2L12
ENSG00000126456	3661	IRF3
ENSG00000126458	6237	RRAS
ENSG00000126460	5639	PRRG2
ENSG00000126464	57479	PRR12
ENSG00000126562	65266	WNK4
ENSG00000126705	27245	AHDC1
ENSG00000126746	171017	ZNF384
ENSG00000126814	57570	TRMT5
ENSG00000127184	1350	COX7C
ENSG00000127324	7103	TSPAN8
ENSG00000127507	30817	ADGRE2
ENSG00000127914	10142	AKAP9
ENSG00000127989	7978	MTERF1
ENSG00000128524	9296	ATP6V1F
ENSG00000128595	813	CALU
ENSG00000128609	4698	NDUFA5
ENSG00000128652	3232	HOXD3
ENSG00000128881	146057	TTBK2
ENSG00000128908	54617	INO80
ENSG00000128928	3712	IVD
ENSG00000128944	90417	KNSTRN
ENSG00000128973	54982	CLN6
ENSG00000129071	8930	MBD4
ENSG00000129103	25870	SUMF2
ENSG00000129474	84962	AJUBA
ENSG00000130204	10452	TOMM40
ENSG00000130270	148229	ATP8B3
ENSG00000130402	81	ACTN4
ENSG00000130544	79230	ZNF557
ENSG00000130706	11047	ADRM1
ENSG00000130725	9040	UBE2M
ENSG00000130811	8666	EIF3G
ENSG00000130958	11046	SLC35D2
ENSG00000131013	85313	PPIL4
ENSG00000131051	9584	RBM39
ENSG00000131061	84905	ZNF341
ENSG00000131373	26061	HACL1
ENSG00000131446	4245	MGAT1
ENSG00000131495	4695	NDUFA2
ENSG00000132002	3337	DNAJB1
ENSG00000132305	10989	IMMT
ENSG00000132475	3021	H3-3B
ENSG00000132510	23135	KDM6B
ENSG00000132541	10247	RIDA
ENSG00000132549	157680	VPS13B
ENSG00000132716	50717	DCAF8
ENSG00000132749	9633	TESMIN
ENSG00000132763	25974	MMACHC
ENSG00000132780	4678	NASP
ENSG00000132952	10208	USPL1
ENSG00000133316	54663	WDR74
ENSG00000133704	10526	IPO8
ENSG00000133943	80017	DGLUCY
ENSG00000134077	25917	THUMPD3
ENSG00000134186	55119	PRPF38B
ENSG00000134253	80263	TRIM45
ENSG00000134285	51303	FKBP11
ENSG00000134287	377	ARF3
ENSG00000134333	3939	LDHA
ENSG00000134371	79577	CDC73
ENSG00000134375	10440	TIMM17A
ENSG00000134419	6210	RPS15A
ENSG00000134452	84893	FBH1
ENSG00000134480	902	CCNH
ENSG00000134574	1643	DDB2
ENSG00000134575	53	ACP2
ENSG00000134709	51361	HOOK1
ENSG00000134899	2073	ERCC5
ENSG00000134910	3703	STT3A
ENSG00000135111	6926	TBX3
ENSG00000135316	10492	SYNCRIP
ENSG00000135372	55226	NAT10
ENSG00000135392	85406	DNAJC14
ENSG00000135414	10220	GDF11
ENSG00000135423	27165	GLS2
ENSG00000135446	1019	CDK4
ENSG00000135451	10024	TROAP
ENSG00000135452	6302	TSPAN31
ENSG00000135457	7024	TFCP2
ENSG00000135473	9924	PAN2
ENSG00000135482	84872	ZC3H10
ENSG00000135486	3178	HNRNPA1
ENSG00000135617	84279	PRADC1
ENSG00000135624	10574	CCT7
ENSG00000135655	9958	USP15
ENSG00000135679	4193	MDM2
ENSG00000135837	9857	CEP350
ENSG00000136059	50853	VILL
ENSG00000136111	9882	TBC1D4
ENSG00000136152	83548	COG3
ENSG00000136231	10643	IGF2BP3
ENSG00000136250	313	AOAH
ENSG00000136270	9238	TBRG4
ENSG00000136271	54606	DDX56
ENSG00000136997	4609	MYC
ENSG00000137106	9380	GRHPR
ENSG00000137171	89953	KLC4
ENSG00000137221	93643	TJAP1
ENSG00000137266	63027	SLC22A23
ENSG00000137312	10211	FLOT1
ENSG00000137497	4926	NUMA1
ENSG00000137502	27314	RAB30
ENSG00000137513	79731	NARS2
ENSG00000137770	51496	CTDSPL2
ENSG00000137806	51103	NDUFAF1
ENSG00000137812	57082	KNL1
ENSG00000137814	55142	HAUS2
ENSG00000137825	3706	ITPKA
ENSG00000137841	5330	PLCB2
ENSG00000137871	54816	ZNF280D
ENSG00000137876	51187	RSL24D1
ENSG00000138092	79172	CENPO
ENSG00000138160	3832	KIF11
ENSG00000138442	55759	WDR12
ENSG00000138668	3184	HNRNPD
ENSG00000138674	22872	SEC31A
ENSG00000138750	53371	NUP54
ENSG00000138757	9908	G3BP2
ENSG00000138768	8615	USO1
ENSG00000139116	55605	KIF21A
ENSG00000139168	85437	ZCRB1
ENSG00000139218	9169	SCAF11
ENSG00000139291	55266	TMEM19
ENSG00000139370	121260	SLC15A4
ENSG00000139428	326625	MMAB
ENSG00000139546	6895	TARBP2
ENSG00000139613	6601	SMARCC2
ENSG00000139620	54934	KANSL2
ENSG00000139637	60314	MYG1
ENSG00000139641	23344	ESYT1
ENSG00000139644	7009	TMBIM6
ENSG00000139725	54509	RHOF
ENSG00000139974	145389	SLC38A6
ENSG00000140153	91833	WDR20
ENSG00000140262	6938	TCF12
ENSG00000140264	10169	SERF2
ENSG00000140299	663	BNIP2
ENSG00000140307	2958	GTF2A2
ENSG00000140332	7090	TLE3
ENSG00000140374	2108	ETFA
ENSG00000140400	4123	MAN2C1
ENSG00000140463	585	BBS4
ENSG00000140471	55180	LINS1
ENSG00000140497	10066	SCAMP2
ENSG00000140526	11057	ABHD2
ENSG00000140548	374655	ZNF710
ENSG00000140612	23478	SEC11A
ENSG00000140939	8996	NOL3
ENSG00000141294	90506	LRRC46
ENSG00000141380	6760	SS18
ENSG00000141542	10966	RAB40B
ENSG00000141644	4152	MBD1
ENSG00000142046	641649	TMEM91
ENSG00000142546	51070	NOSIP
ENSG00000142687	79932	KIAA0319L
ENSG00000142731	10733	PLK4
ENSG00000143106	5686	PSMA5
ENSG00000143183	54499	TMCO1
ENSG00000143294	5546	PRCC
ENSG00000143303	51093	METTL25B
ENSG00000143314	79590	MRPL24
ENSG00000143319	81875	ISG20L2
ENSG00000143337	26092	TOR1AIP1
ENSG00000143374	80222	TARS2
ENSG00000143420	2029	ENSA
ENSG00000143549	7170	TPM3
ENSG00000143590	1944	EFNA3
ENSG00000143933	805	CALM2
ENSG00000144426	65065	NBEAL1
ENSG00000144559	132001	TAMM41
ENSG00000144566	5868	RAB5A
ENSG00000144785
ENSG00000144852	8856	NR1I2
ENSG00000145022	6988	TCTA
ENSG00000145425	6189	RPS3A
ENSG00000145592	6167	RPL37
ENSG00000145703	10788	IQGAP2
ENSG00000145715	5921	RASA1
ENSG00000145725	23262	PPIP5K2
ENSG00000145819	23092	ARHGAP26
ENSG00000145860	153830	RNF145
ENSG00000145907	10146	G3BP1
ENSG00000145916	64777	RMND5B
ENSG00000146063	90933	TRIM41
ENSG00000146143	5558	PRIM2
ENSG00000146834	56257	MEPCE
ENSG00000146842	84928	TMEM209
ENSG00000146918	54892	NCAPG2
ENSG00000146963	51631	LUC7L2
ENSG00000147586	28957	MRPS28
ENSG00000148153	58493	INIP
ENSG00000148339	114789	SLC25A25
ENSG00000148484	6251	RSU1
ENSG00000148719	54788	DNAJB12
ENSG00000149016	64852	TUT1
ENSG00000149084	51144	HSD17B12
ENSG00000149483	51524	TMEM138
ENSG00000149554	1111	CHEK1
ENSG00000149573	10205	MPZL2
ENSG00000149922	6911	TBX6
ENSG00000149930	9344	TAOK2
ENSG00000150667	161835	FSIP1
ENSG00000150991	7316	UBC
ENSG00000151062	93589	CACNA2D4
ENSG00000151116	55293	UEVLD
ENSG00000151304	153443	SRFBP1
ENSG00000151364	65987	KCTD14
ENSG00000151422	2241	FER
ENSG00000151491	2059	EPS8
ENSG00000151665	5281	PIGF
ENSG00000151743	196394	AMN1
ENSG00000152219	120534	ARL14EP
ENSG00000152242	147339	C18orf25
ENSG00000152292	284948	SH2D6
ENSG00000152359	134359	POC5
ENSG00000152904	9453	GGPS1
ENSG00000153140	1070	CETN3
ENSG00000153147	8467	SMARCA5
ENSG00000153207	25909	AHCTF1
ENSG00000153214	84910	TMEM87B
ENSG00000153234	4929	NR4A2
ENSG00000153391	125476	INO80C
ENSG00000153487	3621	ING1
ENSG00000154174	9868	TOMM70
ENSG00000154710	27342	RABGEF1
ENSG00000155096	51582	AZIN1
ENSG00000155115	112495	GTF3C6
ENSG00000155463	5018	OXA1L
ENSG00000155629	118788	PIK3AP1
ENSG00000155660	9601	PDIA4
ENSG00000155850	1836	SLC26A2
ENSG00000156110	132	ADK
ENSG00000156453	5097	PCDH1
ENSG00000156642	27020	NPTN
ENSG00000156928	115416	MALSU1
ENSG00000157107	115548	FCHO2
ENSG00000157214	261729	STEAP2
ENSG00000157353	197258	FCSK
ENSG00000157680	9162	DGKI
ENSG00000157954	26100	WIPI2
ENSG00000158161	2140	EYA3
ENSG00000158290	8450	CUL4B
ENSG00000158373	3017	H2BC5
ENSG00000158552	130617	ZFAND2B
ENSG00000158796	9191	DEDD
ENSG00000159111	124995	MRPL10
ENSG00000159176	1465	CSRP1
ENSG00000159335	5763	PTMS
ENSG00000159592	60313	GPBP1L1
ENSG00000159596	51249	TMEM69
ENSG00000159840	7791	ZYX
ENSG00000160058	55108	BSDC1
ENSG00000160145	8997	KALRN
ENSG00000160446	84885	ZDHHC12
ENSG00000160679	26097	CHTOP
ENSG00000160741	200186	CRTC2
ENSG00000160789	4000	LMNA
ENSG00000160917	10898	CPSF4
ENSG00000161057	5701	PSMC2
ENSG00000161277	199745	THAP8
ENSG00000161381	57125	PLXDC1
ENSG00000161558	55260	TMEM143
ENSG00000161920	400569	MED11
ENSG00000162073	124222	PAQR4
ENSG00000162144	220002	CYB561A3
ENSG00000162298	84447	SYVN1
ENSG00000162384	54987	CZIB
ENSG00000162702	23528	ZNF281
ENSG00000162736	23385	NCSTN
ENSG00000162885	148789	B3GALNT2
ENSG00000163029	79677	SMC6
ENSG00000163382	128240	NAXE
ENSG00000163541	8802	SUCLG1
ENSG00000163576	151651	EFHB
ENSG00000163597	100507246	SNHG16
ENSG00000163877	79753	SNIP1
ENSG00000163913	55764	IFT122
ENSG00000164073	256471	MFSD8
ENSG00000164074	80167	ABHD18
ENSG00000164237	134147	CMBL
ENSG00000164291	153642	ARSK
ENSG00000164465	285761	DCBLD1
ENSG00000164535	221955	DAGLB
ENSG00000164587	6208	RPS14
ENSG00000164654	54468	MIOS
ENSG00000164690	6469	SHH
ENSG00000164885	1020	CDK5
ENSG00000164961	9897	WASHC5
ENSG00000165282	84720	PIGO
ENSG00000165637	7417	VDAC2
ENSG00000165714	118426	BORCS5
ENSG00000165804	51222	ZNF219
ENSG00000166068	161742	SPRED1
ENSG00000166126	81693	AMN
ENSG00000166130	121457	IKBIP
ENSG00000166140	84936	ZFYVE19
ENSG00000166169	27343	POLL
ENSG00000166171	25911	DPCD
ENSG00000166192	123228	SENP8
ENSG00000166226	10576	CCT2
ENSG00000166260	1353	COX11
ENSG00000166263	252983	STXBP4
ENSG00000166348	159195	USP54
ENSG00000166349	5896	RAG1
ENSG00000166401	5271	SERPINB8
ENSG00000166436	9866	TRIM66
ENSG00000166441	6157	RPL27A
ENSG00000166451	55839	CENPN
ENSG00000166455	123775	C16orf46
ENSG00000166477	123169	LEO1
ENSG00000166526	7551	ZNF3
ENSG00000166535	144568	A2ML1
ENSG00000166548	7084	TK2
ENSG00000166598	7184	HSP90B1
ENSG00000166803	9768	PCLAF
ENSG00000166924	222950	NYAP1
ENSG00000166986	4141	MARS1
ENSG00000166987	114785	MBD6
ENSG00000167131	388389	CCDC103
ENSG00000167264	54920	DUS2
ENSG00000167306	4645	MYO5B
ENSG00000167384	7733	ZNF180
ENSG00000167393	28227	PPP2R3B
ENSG00000167394	79759	ZNF668
ENSG00000167487	55295	KLHL26
ENSG00000167536	147015	DHRS13
ENSG00000167604	84807	NFKBID
ENSG00000167635	7705	ZNF146
ENSG00000167674	84717	HDGFL2
ENSG00000167699	51031	GLOD4
ENSG00000167925	84514	GHDC
ENSG00000167967	1877	E4F1
ENSG00000168003	6520	SLC3A2
ENSG00000168014	26005	C2CD3
ENSG00000168092	5049	PAFAH1B2
ENSG00000168137	55209	SETD5
ENSG00000168269	2299	FOXI1
ENSG00000168310	3660	IRF2
ENSG00000168517	124790	HEXIM2
ENSG00000168569	79064	TMEM223
ENSG00000168591	79089	TMUB2
ENSG00000168724	134218	DNAJC21
ENSG00000168818	53407	STX18
ENSG00000168827	85476	GFM1
ENSG00000168894	51255	RNF181
ENSG00000169118	53944	CSNK1G1
ENSG00000169136	22809	ATF5
ENSG00000169239	11238	CA5B
ENSG00000169288	65008	MRPL1
ENSG00000169371	10073	SNUPN
ENSG00000169375	25942	SIN3A
ENSG00000169564	5093	PCBP1
ENSG00000169598	1677	DFFB
ENSG00000169612	83640	RAMAC
ENSG00000169738	51181	DCXR
ENSG00000169760	22871	NLGN1
ENSG00000169764	7360	UGP2
ENSG00000169814	686	BTD
ENSG00000170248	10015	PDCD6IP
ENSG00000170296	11337	GABARAP
ENSG00000170445	3035	HARS1
ENSG00000170473	84305	PYM1
ENSG00000170545	57228	SMAGP
ENSG00000170633	80196	RNF34
ENSG00000170779	55038	CDCA4
ENSG00000170871	9778	KIAA0232
ENSG00000170889	6203	RPS9
ENSG00000170892	79042	TSEN34
ENSG00000170899	2941	GSTA4
ENSG00000170906	4696	NDUFA3
ENSG00000170909	126014	OSCAR
ENSG00000171103	55006	TRMT61B
ENSG00000171169	203245	NAIF1
ENSG00000171222	51282	SCAND1
ENSG00000171456	171023	ASXL1
ENSG00000171530	6902	TBCA
ENSG00000171574	201514	ZNF584
ENSG00000171680	57449	PLEKHG5
ENSG00000171861	55178	MRM3
ENSG00000171914	83660	TLN2
ENSG00000171960	10465	PPIH
ENSG00000172071	9451	EIF2AK3
ENSG00000172115	54205	CYCS
ENSG00000172269	1798	DPAGT1
ENSG00000172273	25988	HINFP
ENSG00000172331	669	BPGM
ENSG00000172336	10248	POP7
ENSG00000172375	9854	C2CD2L
ENSG00000172738	221468	TMEM217
ENSG00000173064	283450	HECTD4
ENSG00000173113	51504	TRMT112
ENSG00000173545	90441	ZNF622
ENSG00000173933	5936	RBM4
ENSG00000174106	23592	LEMD3
ENSG00000174136	285704	RGMB
ENSG00000174282	57659	ZBTB4
ENSG00000174446	10302	SNAPC5
ENSG00000174485	10260	DENND4A
ENSG00000174579	55167	MSL2
ENSG00000174891	51319	RSRC1
ENSG00000175104	7189	TRAF6
ENSG00000175197	1649	DDIT3
ENSG00000175202	123346	HIGD2B
ENSG00000175467	9092	SART1
ENSG00000175611	100128782	ERCC6L2-AS1
ENSG00000175745	7025	NR2F1
ENSG00000175793	2810	SFN
ENSG00000175895	79666	PLEKHF2
ENSG00000176055	153364	MBLAC2
ENSG00000176087	113829	SLC35A4
ENSG00000176102	1479	CSTF3
ENSG00000176225	25914	RTTN
ENSG00000176407	56888	KCMF1
ENSG00000176890	7298	TYMS
ENSG00000176912	494514	TYMSOS
ENSG00000176927	374786	EFCAB5
ENSG00000177239	11253	MAN1B1
ENSG00000177508	79191	IRX3
ENSG00000177674	57085	AGTRAP
ENSG00000177733	10949	HNRNPA0
ENSG00000177981	140461	ASB8
ENSG00000178252	11180	WDR6
ENSG00000178397	84792	FAM220A
ENSG00000178412	284241	CTDP1-DT
ENSG00000178623	2859	GPR35
ENSG00000178718	54913	RPP25
ENSG00000178913	6879	TAF7
ENSG00000178997	161829	EXD1
ENSG00000179163	2517	FUCA1
ENSG00000179348	2624	GATA2
ENSG00000179407	165721	DNAJB8
ENSG00000179818	400960	PCBP1-AS1
ENSG00000180035	197407	ZNF48
ENSG00000180667	55432	YOD1
ENSG00000180712	728175	LINC02363
ENSG00000180979	255252	LRRC57
ENSG00000180998	283554	GPR137C
ENSG00000181035	284439	SLC25A42
ENSG00000181163	4869	NPM1
ENSG00000181222	5430	POLR2A
ENSG00000181826	768211	RELL1
ENSG00000181991	64963	MRPS11
ENSG00000182004	6635	SNRPE
ENSG00000182117	55505	NOP10
ENSG00000182134	11022	TDRKH
ENSG00000182150	375748	ERCC6L2
ENSG00000182774	6218	RPS17
ENSG00000182796	440104	TMEM198B
ENSG00000182899	6165	RPL35A
ENSG00000183060	145748	LYSMD4
ENSG00000183208	390637	GDPGP1
ENSG00000183283	9802	DAZAP2
ENSG00000183308
ENSG00000183470	286023	FLJ40288
ENSG00000183475	140460	ASB7
ENSG00000183718	84851	TRIM52
ENSG00000183741	23466	CBX6
ENSG00000183864	10766	TOB2
ENSG00000184007	8073	PTP4A2
ENSG00000184056	26276	VPS33B
ENSG00000184305	401145	CCSER1
ENSG00000184507	256646	NUTM1
ENSG00000184702	5413	SEPTIN5
ENSG00000184708	56478	EIF4ENIF1
ENSG00000184716	619189	SERINC4
ENSG00000184924	391356	PTRHD1
ENSG00000185009	26985	AP3M1
ENSG00000185043	10519	CIB1
ENSG00000185088	51065	RPS27L
ENSG00000185129	5813	PURA
ENSG00000185133	27124	INPP5J
ENSG00000185278	84614	ZBTB37
ENSG00000185551	7026	NR2F2
ENSG00000185624	5034	P4HB
ENSG00000185664	6490	PMEL
ENSG00000185787	10933	MORF4L1
ENSG00000186231	114792	KLHL32
ENSG00000186301	11209	MST1P2
ENSG00000186660	80829	ZFP91
ENSG00000187091	5333	PLCD1
ENSG00000187118	152100	CMC1
ENSG00000187193	4501	MT1X
ENSG00000187266	2057	EPOR
ENSG00000187446	11261	CHP1
ENSG00000187514	5757	PTMA
ENSG00000187720	79875	THSD4
ENSG00000187866	116224	PABIR1
ENSG00000187951	100288637	ENSG00000187951
ENSG00000188529	10772	SRSF10
ENSG00000188554	4077	NBR1
ENSG00000188895	339287	MSL1
ENSG00000189067	9516	LITAF
ENSG00000189077	83862	TMEM120A
ENSG00000189266	55629	PNRC2
ENSG00000189334	57402	S100A14
ENSG00000189403	3146	HMGB1
ENSG00000196072	282991	BLOC1S2
ENSG00000196123	653319	MATCAP1
ENSG00000196220	9901	SRGAP3
ENSG00000196357	147929	ZNF565
ENSG00000196465	140465	MYL6B
ENSG00000196670	643836	ZFP62
ENSG00000196787	8969	H2AC11
ENSG00000196961	160	AP2A1
ENSG00000197024	57541	ZNF398
ENSG00000197111	5094	PCBP2
ENSG00000197261	135398	C6orf141
ENSG00000197283	8831	SYNGAP1
ENSG00000197299	641	BLM
ENSG00000197324	26020	LRP10
ENSG00000197345	219927	MRPL21
ENSG00000197429	3652	IPP
ENSG00000197568	11147	HHLA3
ENSG00000197771	79892	MCMBP
ENSG00000197837	121504	H4C16
ENSG00000197980	389170	LEKR1
ENSG00000197989	85028	SNHG12
ENSG00000198026	63925	ZNF335
ENSG00000198055	2870	GRK6
ENSG00000198146	54989	ZNF770
ENSG00000198198	23334	SZT2
ENSG00000198301	55153	SDAD1
ENSG00000198467	7169	TPM2
ENSG00000198589	987	LRBA
ENSG00000198673	338811	TAFA2
ENSG00000198677	9652	SKIC3
ENSG00000198721	10455	ECI2
ENSG00000198723	374877	TEX45
ENSG00000198730	9646	CTR9
ENSG00000198794	192683	SCAMP5
ENSG00000198816	140467	ZNF358
ENSG00000198825	22876	INPP5F
ENSG00000198874	55253	TYW1
ENSG00000198876	25853	DCAF12
ENSG00000198909	4215	MAP3K3
ENSG00000199990	56664	VTRNA1-1
ENSG00000202198
ENSG00000202273
ENSG00000203288	109729141	TDRKH-AS1
ENSG00000203356	105378716	LINC01562
ENSG00000203705	128387	TATDN3
ENSG00000204070	90196	SYS1
ENSG00000204165	158830	CXorf65
ENSG00000204209	1616	DAXX
ENSG00000204256	6046	BRD2
ENSG00000204310	10554	AGPAT1
ENSG00000204314	80863	PRRT1
ENSG00000204344	8859	STK19
ENSG00000204348	1797	DXO
ENSG00000204370	6392	SDHD
ENSG00000204371	10919	EHMT2
ENSG00000204386	4758	NEU1
ENSG00000204574	23	ABCF1
ENSG00000204576	80742	PRR3
ENSG00000204590	2794	GNL1
ENSG00000204599	56658	TRIM39
ENSG00000204619	6992	PPP1R11
ENSG00000204623	80862	POLR1HASP
ENSG00000204852	79600	TCTN1
ENSG00000204866	147920	IGFL2
ENSG00000204954	728568	UQCC6
ENSG00000205352	54458	PRR13
ENSG00000205622	400867	ETS2-AS1
ENSG00000205707	144363	ETFRF1
ENSG00000205726	6453	ITSN1
ENSG00000205791	503693	LOH12CR2
ENSG00000205808	403313	PLPP6
ENSG00000205923	752014	CEMP1
ENSG00000205937	10921	RNPS1
ENSG00000206535	348801	LNP1
ENSG00000206573	440944	THUMPD3-AS1
ENSG00000207365
ENSG00000207708	406933	MIR141
ENSG00000207713	406985	MIR200C
ENSG00000211456	22908	SACM1L
ENSG00000213015	51157	ZNF580
ENSG00000213024	23636	NUP62
ENSG00000213246	6827	SUPT4H1
ENSG00000213390	84986	ARHGAP19
ENSG00000213983	8906	AP1G2
ENSG00000214013	2595	GANC
ENSG00000214114	26292	MYCBP
ENSG00000214193	79729	SH3D21
ENSG00000214198	253724	TTC41P
ENSG00000214212	255809	C19orf38
ENSG00000214253	51024	FIS1
ENSG00000214413	92482	BBIP1
ENSG00000214447	100528020	FAM187A
ENSG00000214900	283551	LINC01588
ENSG00000214941	125150	ZSWIM7
ENSG00000215183	692094	MSMP
ENSG00000215218	134111	UBE2QL1
ENSG00000215908	84809	CROCCP2
ENSG00000217555	51192	CKLF
ENSG00000217801
ENSG00000219410
ENSG00000221821	441150	C6orf226
ENSG00000221988	9374	PPT2
ENSG00000222328	26855	RNU2-2P
ENSG00000223478	100506100	ZDHHC12-DT
ENSG00000223660
ENSG00000223734	105373463	LAPTM4A-DT
ENSG00000223947
ENSG00000224046	101927420	DMTF1-AS1
ENSG00000224505	112268203	HEXIM2-AS1
ENSG00000224536	107985246	CSRP1-AS1
ENSG00000224739
ENSG00000224897	401398	POT1-AS1
ENSG00000225377	100507459	NRSN2-AS1
ENSG00000225760	104355135	LINC00431
ENSG00000226330	122455336	PPP1R15B-AS1
ENSG00000227646	100874100	STEAP2-AS1
ENSG00000227933
ENSG00000228274	124905117	TOMM22-DT
ENSG00000228393	100216546	LINC01004
ENSG00000228436	105378663	RRAGC-DT
ENSG00000228775	285962	WEE2-AS1
ENSG00000230530	644714	LIMD1-AS1
ENSG00000231154	340544	MORF4L2-AS1
ENSG00000231365	101929147	WARS2-AS1
ENSG00000231636	100874031	AGBL5-AS1
ENSG00000231691
ENSG00000231806	101928099	PCAT7
ENSG00000232098	123706526	ZNF584-DT
ENSG00000232533	100507507	FAM131B-AS2
ENSG00000232956	285958	SNHG15
ENSG00000233082
ENSG00000233797	100861530	UFL1-AS1
ENSG00000233927	6234	RPS28
ENSG00000234028	101928403	EIF2AK3-DT
ENSG00000234076	100874043	TPRG1-AS1
ENSG00000234181	121847984	PIGO-AS1
ENSG00000234545	257415	FAM133B
ENSG00000234741	60674	GAS5
ENSG00000236206
ENSG00000237054	100505758	PRMT5-AS1
ENSG00000237649	3833	KIFC1
ENSG00000238005	101927851	LNCATV
ENSG00000238290	121832806	ERRFI1-DT
ENSG00000238750	100147814	RNU7-27P
ENSG00000239221	106481043	RN7SL442P
ENSG00000239335	103625681	LLPH-DT
ENSG00000239672	4830	NME1
ENSG00000239705	107987127	HSPA5-DT
ENSG00000239779	23559	WBP1
ENSG00000240005	105374546	STIM2-AS1
ENSG00000240877	106479413	RN7SL521P
ENSG00000240990	221883	HOXA11-AS
ENSG00000242028	25764	HYPK
ENSG00000242387	85303	H2AC3P
ENSG00000242798
ENSG00000242902	110806300	FLNC-AS1
ENSG00000243335	154881	KCTD7
ENSG00000243989	95	ACY1
ENSG00000244300	101927167	GATA2-AS1
ENSG00000244754	10443	N4BP2L2
ENSG00000245017	643770	LINC02453
ENSG00000245059	128266836	C16orf46-DT
ENSG00000245105	144571	A2M-AS1
ENSG00000245146	100505636	MALINC1
ENSG00000245149	101927612	RNF139-DT
ENSG00000245526	645323	LINC00461
ENSG00000245532	283131	NEAT1
ENSG00000245849	100505648	RAD51-AS1
ENSG00000246067	100506233	RAB30-DT
ENSG00000246323	100130172	FAM13B-AS1
ENSG00000246740	101928388	PLA2G4E-AS1
ENSG00000246763	503569	RGMB-AS1
ENSG00000247151	338739	CSTF3-DT
ENSG00000247324
ENSG00000247556	729082	OIP5-AS1
ENSG00000247708	100507266	STX18-AS1
ENSG00000247728	102725021	ARHGAP11B-DT
ENSG00000248663	728342	LINC00992
ENSG00000248714	102724596	ZNF652-AS1
ENSG00000250132
ENSG00000250337	643401	PURPL
ENSG00000250615
ENSG00000250751
ENSG00000251022	100499177	THAP9-AS1
ENSG00000251562	378938	MALAT1
ENSG00000253187	100874323	HOXA10-AS
ENSG00000253256
ENSG00000253320	100506753	MAILR
ENSG00000253695	101929229	PINX1-DT
ENSG00000253948	105375666	VPS13B-DT
ENSG00000254024
ENSG00000254093	54984	PINX1
ENSG00000254485
ENSG00000254671
ENSG00000254678
ENSG00000254788	100529251	CKLF-CMTM1
ENSG00000254806	767557	SYS1-DBNDD2
ENSG00000255073	386607	ZFP91-CNTF
ENSG00000255292
ENSG00000255474	101929549	GAU1
ENSG00000255508
ENSG00000255647	731157	ENSG00000255647
ENSG00000255650	84983	FAM222A-AS1
ENSG00000255717	23642	SNHG1
ENSG00000255730
ENSG00000255737	100130776	AGAP2-AS1
ENSG00000255867	100874249	DENND5B-AS1
ENSG00000256061	161582	DNAAF4
ENSG00000256377	107984461	MRPS35-DT
ENSG00000256525	11232	POLG2
ENSG00000257084	105369635	MIR200CHG
ENSG00000257285	101926933	PRMT5-DT
ENSG00000257337	283335	TNS2-AS1
ENSG00000257365	2342	FNTB
ENSG00000257379
ENSG00000257727	10330	CNPY2
ENSG00000257800	100533642	FNBP1P1
ENSG00000257809	120766150	MYL6B-AS1
ENSG00000258017	105369760	TUBA1B-AS1
ENSG00000258199
ENSG00000258388	100532746	PPT2-EGFL8
ENSG00000258457	107984660	AJUBA-DT
ENSG00000258458	105370404	OXA1L-DT
ENSG00000258724	54984	PINX1
ENSG00000258922
ENSG00000258999
ENSG00000259132
ENSG00000259251	101928907	VPS13C-DT
ENSG00000259494	26589	MRPL46
ENSG00000259595	120017340	CTDSPL2-DT
ENSG00000259736	101926895	CRTC3-AS1
ENSG00000259818	120017342	CZIB-DT
ENSG00000259827
ENSG00000260007
ENSG00000260170
ENSG00000260236	119863865	PTPN23-DT
ENSG00000260274
ENSG00000260360
ENSG00000260456	100506581	C16orf95
ENSG00000260778	106660606	MIR3677HG
ENSG00000260916	9236	CCPG1
ENSG00000261221	100507290	ZNF865
ENSG00000261335	105274304	ENSG00000261335
ENSG00000261407
ENSG00000261455	100128822	LINC01003
ENSG00000261513
ENSG00000261652	145788	PIERCE2
ENSG00000261771	100533483	DNAAF4-CCPG1
ENSG00000263727
ENSG00000263756
ENSG00000264019
ENSG00000264249	100500831	MIR3912
ENSG00000264405	100500903	MIR3913-1
ENSG00000264545
ENSG00000264569	113523640	DCXR-DT
ENSG00000264732	100616342	MIR4638
ENSG00000264954	400612	PRR29-AS1
ENSG00000265345	100847004	MIR5188
ENSG00000265749
ENSG00000266232	100422974	MIR3178
ENSG00000266431	100847076	MIR5580
ENSG00000266589	100616149	MIR4512
ENSG00000266738	100616307	MIR4757
ENSG00000267011
ENSG00000267080	339201	ASB16-AS1
ENSG00000267219
ENSG00000267282
ENSG00000267340
ENSG00000267546
ENSG00000267952
ENSG00000268061	100505681	NAPA-AS1
ENSG00000268584
ENSG00000268996	100289341	MAN1B1-DT
ENSG00000269106
ENSG00000269891	100533184	ARHGAP19-SLIT1
ENSG00000269971
ENSG00000270006	101928659	C16orf95-DT
ENSG00000270019
ENSG00000270022
ENSG00000270175
ENSG00000270361
ENSG00000270647	8148	TAF15
ENSG00000270800	100529239	RPS10-NUDT3
ENSG00000270829
ENSG00000271020
ENSG00000271601	128077	LIX1L
ENSG00000271646	117134601	IRF2-DT
ENSG00000271781
ENSG00000271797
ENSG00000271853	6284	S100A13
ENSG00000272081	118597832	FCHO2-DT
ENSG00000272235
ENSG00000272288	101929243	ILRUN-AS1
ENSG00000272333	9757	KMT2B
ENSG00000272426
ENSG00000272432
ENSG00000272572
ENSG00000272735
ENSG00000272822
ENSG00000273080
ENSG00000273269
ENSG00000273391
ENSG00000273443
ENSG00000273544	677825	SNORA44
ENSG00000273802	8339	H2BC8
ENSG00000273901
ENSG00000273961
ENSG00000274091	677850	SNORD1C
ENSG00000274215
ENSG00000274306	100847074	MIR5088
ENSG00000274582	692073	SNORA16A
ENSG00000274828
ENSG00000274849
ENSG00000275043	9303	SNORD25
ENSG00000275342	157285	PRAG1
ENSG00000275700	26574	AATF
ENSG00000275857
ENSG00000275996	9301	SNORD27
ENSG00000276027	267010	RNU12
ENSG00000276496
ENSG00000276788	9302	SNORD26
ENSG00000277075	3012	H2AC8
ENSG00000277184	677798	SNORA9
ENSG00000277232	150384	GTSE1-DT
ENSG00000277269
ENSG00000277491
ENSG00000277639	105371267	CHD9NB
ENSG00000277972	284106	CISD3
ENSG00000278013
ENSG00000278095
ENSG00000278334
ENSG00000278514
ENSG00000278637	8359	H4C1
ENSG00000278705	8366	H4C2
ENSG00000278899	645967	ENSG00000278899
ENSG00000279407
ENSG00000279602
ENSG00000280032
ENSG00000280138
ENSG00000280161
ENSG00000280440
ENSG00000280498	692073	SNORA16A
ENSG00000280670	126661	CCDC163
ENSG00000280671
ENSG00000280789	79447	PAGR1
ENSG00000280987	9782	MATR3
ENSG00000281333
ENSG00000281348
ENSG00000281398	724102	SNHG4
ENSG00000281620
ENSG00000283293	125050	RN7SK
ENSG00000283341
ENSG00000283667
