# Supplementary material for: Ivabradine induces RAD51 degradation, potentiating PARP inhibitor efficacy in non-germline BRCA pathogenic variant triple-negative breast cancer
Source: J Transl Med. 2025 Aug 5;23:860. doi: 10.1186/s12967-025-06902-8 (PMC12323259; doi:10.1186/s12967-025-06902-8)
Supplement: Supplementary file 3 — Supplementary Material 3 [file 12967_2025_6902_MOESM3_ESM.xlsx]

## Sheet: 工作表1
Table S3 Mutagenic study of BRCA1 and BRCA2 in PDTX5 and PDTX 8
					PDTX 5	PDTX8
BRCA1	Forward primer (5'-->3')	Reverse primer (5'-->3')	Start position	End Position	Analysis	Analysis
exon 2	GACGTTGTCATTAGTTCTTTGG	AGAGGCAGAGTGGATGGAGA	1793	2211	No mutation detected	No mutation detected
exon 3	AACGAACTTGAGGCCTTATG	TTGGATTTTTCGTTCTCACTT	10141	10428	No mutation detected	No mutation detected
exon 5	GGCTCTTAAGGGCAGTTGTG	ACGGCGATACAGCCCTACTT	19408	19844	No mutation detected	No mutation detected
exon 6	CACTGCCATCACACGGTTTA	GGTGTGAGACCAGTGGGAGT	20928	21333	No mutation detected	No mutation detected
exon 7	CACAGGTAACCTTAATGCATTGTC	AAAATTAGCCTGGCATGGTG	21662	22079	No mutation detected	No mutation detected
exon 8	CCAGCCCCAGACATTTTAGT	CACTTCCCAAAGCTGCCTAC	25999	26373	No mutation detected	No mutation detected
exon 9	CCTGCCACAGTAGATGCTCA	AAGGTGGGAAGAGGGAGAAA	28638	29040	No mutation detected	No mutation detected
exon 10	CCCAGCAACCATTTCATTTC	CCATACCACGACATTTGACAG	29951	30344	No mutation detected	No mutation detected
exon 11.1	TGGATCCTAAGTGGAAATAATCTAGG	TAAGCCAGGCTGTTTGCTTT	30989	31441	No mutation detected	No mutation detected
exon 11.3	CTGAAGATGTTCCTTGGATAACAC	TGCCAAATCTGCTTTCTTGA	31621	32074	No mutation detected	No mutation detected
exon 11.5	GAATAGGCTGAGGAGGAAGTC	GAGATCTTTGGGGTCTTCAGC	32345	32751	No mutation detected	No mutation detected
exon 11.7	CACAGTCGGGAAACAAGCAT	TGATGGGAAAAAGTGGTGGT	33036	33461	No mutation detected	No mutation detected
exon 11.9	AGGGCCAAAATTGAATGCTA	AAGTGTTGGAAGCAGGGAAG	33749	34188	No mutation detected	No mutation detected
exon 11.11	GTCTGAAAGCCAGGGAGTTG	CTTTGGGACACCTGGATTTG	34502	34872	No mutation detected	No mutation detected
exon 12	CAAATCCAGGTGTCCCAAAG	CGTGTGCGTGTGTGTGAAAT	34872	35290	No mutation detected	No mutation detected
exon 13	GCATTAATTGCATGAATGTGG	TTACCCATGTGCTGAGCAAG	43306	43750	No mutation detected	No mutation detected
exon 14	TGTCTGTTGCATTGCTTGTG	GCAATAAAAGTGTATAAATGCCTGT	49271	49668	No mutation detected	No mutation detected
exon 15	GAGCTGTTTCATTTATGCTTTGG	CCAAGACTCCCTCATCCTCA	51437	51953	No mutation detected	No mutation detected
exon 16	TTGGATTTCCACCAACACTG	CCCTGCTCACACTTTCTTCC	54671	55022	No mutation detected	No mutation detected
exon 17	TCCAGGACACGTGTAGAACG	CGACCACACCCAGCTAATTT	58231	58628	No mutation detected	No mutation detected
exon 18	GATTCTGTCACCAGGGGTTT	TCCCAGCATCACCAGCTTAT	61959	62344	No mutation detected	No mutation detected
exon 19	CTGTCATTCTTCCTGTGCTC	CATTGTTAAGGAAAGTGGTGC	62573	62801	No mutation detected	No mutation detected
exon 20	ATATGACGTGTCTGCTCCAC	TGCAAAGGGGAGTGGAATAC	68837	69048	No mutation detected	No mutation detected
exon 21	AAGCTCTTCCTTTTTGAAAGTC	GTAGAGAAATAGAATAGCCTCT	74824	75100	No mutation detected	No mutation detected
exon 22	TCCCATTGAGAGGTCTTGCT	GAGAAGACTTCTGAGGCTAC	76748	77025	No mutation detected	No mutation detected
exon 23	CAGAGCAAGACCCT	ACATTTTAGCCATTCA	78244	78527	No mutation detected	No mutation detected
exon 24	CAGAGCAAGACTCCGTCTCA	GACCCTTGCATAGCCAGAAG	80093	80521	No mutation detected	No mutation detected
					PDTX 5	PDTX8
BRCA2	Forward primer (5'-->3')	Reverse primer (5'-->3')	Start position	End Position	Analysis	Analysis
exon 2	GTTCCAGGAGATGGGACTGA	AGGGGCCAGTTTCCTCTTTA	1421	1841	No mutation detected	No mutation detected
exon 3	TGCCATCTTGTAACTTTTGTGAA	GAGACTGATTTGCCCAGCAT	3987	4540	No mutation detected	No mutation detected
exon 4	GGGGTAATCAGCAAACTGAAA	TCTACCAGGCTCTTAGCCAAA	10042	10399	No mutation detected	No mutation detected
exon 5-6	TGTGTTGGCATTTTAAACATCA	TGCCTGTATGAGGCAGAATG	11025	11500	No mutation detected	No mutation detected
exon 7	GCGTTATACCTTTGCCCTGA	GCTTGACACCACTGGACTACC	11459	11921	No mutation detected	No mutation detected
exon 8	GCCATATCTTACCACCTTGTGA	AGGTTTAGAGACTTTCTCAAAGGC	14341	14723	No mutation detected	No mutation detected
exon 9	TGGTGCAAGATTTCATCACAC	ACGGGTGACAGAGCAAGACT	15828	16223	No mutation detected	No mutation detected
exon 10.1	CAGGAGAAGGGGTGACTGAC	TGGTTCCACTTCAGATACAAATG	17213	17657	No mutation detected	No mutation detected
exon 10.2	GAAGCAAACGCTGATGAATGTGAA	GTTCCAGATATTGCCTGCTTTACTGC	17602	18046	No mutation detected	No mutation detected
exon 10.3	GAAGCCATTAAATGAGGAAACAGTG	GCATTTGCTTCAAACTGGGCTG	17967	18449	No mutation detected	No mutation detected
exon 11.1	GGGCTCAAGCAGTCTTCCT	CTGCAGCCAAGACCTCTTCT	21229	21666	No mutation detected	No mutation detected
exon 11.3	GTCAGACAAGCTCAAAGGTAACA	ATTGACACTTGGGTTGCTTG	21858	22285	No mutation detected	No mutation detected
exon 11.5	TGGAGGTAGCTTCAGAACAGC	CTCTGCATTCCTCAGAAGTGG	22491	22937	No mutation detected	No mutation detected
exon 11.7	CTTCTGCAGAGGTACATCCAA	CCATGACATGCTTCTTGAGC	23228	23659	No mutation detected	No mutation detected
exon 11.9	GGACATTCTAAGTTATGAGGAAACAG	TGATGTTTTGAGATTTTCAGTTTG	23901	24343	No mutation detected	No mutation detected
exon 11.11	TGGTCAACCAGAAAGAATAAATACTG	CGATTTTACCACTGGCTATCCT	24573	25009	No mutation detected	No mutation detected
exon 11.13	CACCTTGTGATGTTAGTTTGGA	GGTGAATAGTGAAGACTATGCTCA	25313	25740	No mutation detected	No mutation detected
exon 11.15	GGAAAAGAACAGGCTTCACCT	CAAACCATACTCCCCCAAACT	26017	26443	No mutation detected	No mutation detected
exon 12	GTGGTCAAAACAGAACAAAAATG	TAGGCACAGTGGCTCATGTC	29477	29878	No mutation detected	No mutation detected
exon 13	TTGAGCATCTGTTACATTCACTG	TGATTCGGAGCAATTTCCTT	31819	32276	No mutation detected	No mutation detected
exon 14	ATTGTTTTGGAATGGCAACC	GGGCTTTAAAATTACCACCACC	39833	40498	No mutation detected	No mutation detected
exon 15	CTTGAACTCCCGACCTCAGA	TCATTCATCCATTCCTGCAC	41408	41833	No mutation detected	No mutation detected
exon 16	GGGTGGAAAAGGTACAGCAG	TAAACCCCAGGACAAACAGC	42641	43219	No mutation detected	No mutation detected
exon 17	CCATGCTCAGCAATGAAGTTT	GTGGGATGGCAACTGTCAC	47439	47919	No mutation detected	No mutation detected
exon 18	TGGGGATTGCTAATAAAGCAT	CCAAAAACTGCACAAAAACTT	48078	48807	No mutation detected	No mutation detected
exon 19-20	AAGTGAATATTTTTAAGGCAGTTC	TGTCCCTTGTTGCTATTCTTTG	55413	56379	No mutation detected	No mutation detected
exon 21	GGGTGTTTTATGCTTGGTTCT	CACTCGTCTGGCACATCACT	61709	62054	No mutation detected	No mutation detected
exon 22	AACCACACCCTTAAGATGAGC	GGGCATTAGTAGTGGATTTTGC	64315	64748	No mutation detected	No mutation detected
exon 23-24	TCCACTACTAATGCCCACAAA	ATTTGCCAACTGGTAGCTCC	64754	65344	No mutation detected	No mutation detected
exon 25	GCTTTCGCCAAATTCAGCTA	CCCCATCTCCTGAGGTTCAT	79665	80193	No mutation detected	No mutation detected
exon 26	GGTCCAAACTTTTCATTTCTGC	GGAGCCACATAACAACCACA	81919	82278	No mutation detected	No mutation detected
exon 27	CTGTGTGTAATATTTGCGTGCT	CGATACACAAACGCTGAGGT	83174	84018	No mutation detected	No mutation detected
