# Supplementary material for: Ivabradine induces RAD51 degradation, potentiating PARP inhibitor efficacy in non-germline BRCA pathogenic variant triple-negative breast cancer
Source: J Transl Med. 2025 Aug 5;23:860. doi: 10.1186/s12967-025-06902-8 (PMC12323259; doi:10.1186/s12967-025-06902-8)
Supplement: Supplementary file 4 — Supplementary Material 4 [file 12967_2025_6902_MOESM4_ESM.xlsx]

## Sheet: Sheet1
Table S4 TSO500 confimred the mutation status
	BRCA1 (NM_007294.4)		BRCA2 (NM_000059.4)		Pathogenicity	Sequence variation detected by TSO500
MCF-7	NIL	NIL	NIL	NIL		TP53 (NM_000546.6) c.839G>A (p.Arg280Lys), BRIP1 (NM) c.1275_1284del (p.M245Ifs3*)
MDA-MB-231	NIL	NIL	NIL	NIL		NBN (NM_002485.5) c.127C>T (p.R43*), PIK3CA (NM_006218.4) c.1633G>A (p.Glu545Lys)
MDA-MB-436	c.5277+1G>A	p.X1759_splice	NIL	NIL	Pathogenic	TP53 (NM_000546.6) c.610_611insCGTGTGG (p.E204Afs*7)
MDA-MB-453	NIL	NIL	NIL	NIL		PTEN(NM_000314.8) c.253+1G>T (p.X85_splice), TP53 (NM000546.6) c.818G>A, (p.R273H)
MDA-MB-468	NIL	NIL	c.2432A>T	p.K811I	in dbSNP	CDH1 (NM_004360.5) c.1913G>A (p.W638*)
PDTX5	NIL	NIL	NIL	NIL		NIL
PDTX8	NIL	NIL	NIL	NIL		NIL
